# Supplementary material for: Description of a novel mating plug mechanism in spiders and the description of the new species Maeota setastrobilaris (Araneae, Salticidae)
Source: Zookeys. 2015 Jun 22;(509):1–12. doi: 10.3897/zookeys.509.9711 (PMC4493341; doi:10.3897/zookeys.509.9711)
Supplement: XML Treatment for Maeota [file zookeys.509.9711-treatment1.xml]

<!DOCTYPE tp:taxon-treatment
  PUBLIC "-//TaxonX//DTD Taxonomic Treatment Publishing DTD v0 20100105//EN" "tax-treatment-NSO.dtd">
<tp:taxon-treatment xmlns:tp="http://www.plazi.org/taxpub"><tp:treatment-meta><kwd-group><label>Taxon classification</label><kwd><named-content content-type="kingdom">Animalia</named-content></kwd><kwd><named-content content-type="order">Araneae</named-content></kwd><kwd><named-content content-type="family">Salticidae</named-content></kwd></kwd-group><mixed-citation publication-type="journal"><person-group><name><surname>Garcilazo-Cruz</surname><given-names>Uriel</given-names></name><name><surname>Alvarez-Padilla</surname><given-names>Fernando</given-names></name></person-group><article-title>Description of a novel mating plug mechanism in spiders and the description of the new species <italic><tp:taxon-name><tp:taxon-name-part taxon-name-part-type="genus">Maeota</tp:taxon-name-part> <tp:taxon-name-part taxon-name-part-type="species">setastrobilaris</tp:taxon-name-part></tp:taxon-name></italic> (<tp:taxon-name><tp:taxon-name-part taxon-name-part-type="order">Araneae</tp:taxon-name-part></tp:taxon-name>, <tp:taxon-name><tp:taxon-name-part taxon-name-part-type="family">Salticidae</tp:taxon-name-part></tp:taxon-name>)</article-title><source>Zookeys</source><day>22</day><month>6</month><year>2015</year><volume>2015</volume><issue>509</issue><fpage>1</fpage><lpage>12</lpage><pub-id pub-id-type="doi">10.3897/zookeys.509.9711</pub-id></mixed-citation></tp:treatment-meta><tp:nomenclature><tp:taxon-name>
                        <tp:taxon-name-part taxon-name-part-type="genus">Maeota</tp:taxon-name-part>
                    </tp:taxon-name><tp:taxon-authority>Simon, 1901</tp:taxon-authority></tp:nomenclature><tp:treatment-sec sec-type="Type species"><title>Type species.</title><p><italic><tp:taxon-name><tp:taxon-name-part taxon-name-part-type="genus">Maeota</tp:taxon-name-part> <tp:taxon-name-part taxon-name-part-type="species">dichrura</tp:taxon-name-part></tp:taxon-name></italic> Simon, 1901</p></tp:treatment-sec></tp:taxon-treatment>
